# Supplementary material for: The STOP1-MATE-Citrate Axis Confers Inorganic Sn Tolerance in Plants
Source: Plants (Basel). 2026 Jul 22;15(14):2231. doi: 10.3390/plants15142231 (PMC13417497; doi:10.3390/plants15142231)
Supplement: Supplementary file 1 [file plants-15-02231-s001.zip]

Archive with 1 entries (1 files):
- plants-4411263-supplementary.pdf
